# Supplementary material for: Human iPS cell model of type 3 long QT syndrome recapitulates drug-based phenotype correction
Source: Basic Res Cardiol. 2016 Jan 23;111:14. doi: 10.1007/s00395-016-0530-0 (PMC4724360; doi:10.1007/s00395-016-0530-0)
Supplement: Supplementary file 8 — Table S2 Primers used for conventional and RT-qPCR (XLSX 43 kb) [file 395_2016_530_MOESM8_ESM.xlsx]

## Sheet: primers used
gene / name	product size (bp)	fwd primer	rev primer	remarks
primers for RT-qPCR
OCT4 pMX	110	GGCTCTCCCATGCATTCAAAC	CATGGCCTGCCCGGTTATTA	transgene-specific
SOX2 pMX	115	GCACACTGCCCCTCTCACAC	CACCAGACCAACTGGTAATGGTAGC	transgene-specific
KLF4 pMX	120	CCTCGCCTTACACATGAAGAGACA	CACCAGACCAACTGGTAATGGTAGC	transgene-specific
MYC pMX	111	GCTACGGAACTCTTGTGCGTGA	CACCAGACCAACTGGTAATGGTAGC	transgene-specific
OCT4 endo	71	GGAAGGAATTGGGAACACAAAGG	AACTTCACCTTCCCTCCAACCA	endogenous OCT4
SOX2 endo	120	GCTCTTGGCTCCATGGGTTC	GCTGATCATGTCCCGGAGGT	endogenous SOX2
NANOG	78	CCTGTGATTTGTGGGCCTG	GACAGTCTCCGTGTGAGGCAT
DNMT3B	93	GCTCACAGGGCCCGATACTT	GCAGTCCTGCAGCTCGAGTTTA
SCN5A	77	ACTGCACAATGACCAGCAGGA	GTGAGAAGTGCTCGATTAGTTCAGACA
RPL37A	84	GTGGTTCCTGCATGAAGACAGTG	TTCTGATGGCGGACTTTACCG	housekeeping gene
RPS16	73	GCTATCCGTCAGTCCATCTCCAA	CCTTCTTGGAAGCCTCATCCAC	housekeeping gene
primers for conventional RT-PCR
SCN5A mutation	612	CGAATAGGCCGCATCCTC	CTGGTTGGGCTTGGCGATAC	spanning c.4931G>A point mutation
